# Supplementary material for: Time-dependent effects of BRAF-V600E on cell cycling, metabolism, and function in engineered myocardium
Source: Sci Adv. 2024 Jan 24;10(4):eadh2598. doi: 10.1126/sciadv.adh2598 (PMC10807800; doi:10.1126/sciadv.adh2598)
Supplement: Supplementary file 2 — Data file S1 [file sciadv.adh2598_data_file_s1.zip]

Archive with 1 entries (1 files):
- adh2598_Data_file_S1.xlsx
