# Supplementary material for: Time-dependent effects of BRAF-V600E on cell cycling, metabolism, and function in engineered myocardium
Source: Sci Adv. 2024 Jan 24;10(4):eadh2598. doi: 10.1126/sciadv.adh2598 (PMC10807800; doi:10.1126/sciadv.adh2598)
Supplement: Supplementary file 2 — Data file S1 [file sciadv.adh2598_data_file_s1.zip › adh2598_Data_file_S1.xlsx]

## Sheet: Figure 1
1C							1D							1F							1G							1H
Total CSA		F-Actin Area		Vimentin Abundance			Total EdU		CM EdU		Nuclei per CS			Total CSA		F-Actin Area		Vimentin Abundance			Total EdU		CM EdU		Nuclei per CS			Twitch Amplitude		Specific Force		Passive Tension
Ctrl LV	caBRAF	Ctrl LV	caBRAF	Ctrl LV	caBRAF		Ctrl LV	caBRAF	Ctrl LV	caBRAF	Ctrl LV	caBRAF		Ctrl LV	caBRAF	Ctrl LV	caBRAF	Ctrl LV	caBRAF		Ctrl LV	caBRAF	Ctrl LV	caBRAF	Ctrl LV	caBRAF		Ctrl LV	caBRAF	Ctrl LV	caBRAF	Ctrl LV	caBRAF
81.932	147.649	23.9251	73.9751	2.72506	6.95536		11.3139	13.4146	10.0386	12.5	274	410		96.4129	265.188	25.7065	96.866	2.98416	9.38788		10.2302	38.2759	7.43802	33.4066	391	580		0.206	0.713	2.70554	4.78524	4% Stretch
91.4081	175.318	22.9937	82.6708	3.37925	7.68162		12.9268	16.9972	7.47423	13.1673	410	353		78.1032	237.659	24.3479	84.1788	3.11959	11.6721		8.57909	33.195	6.68605	29.1553	373	482		0.421	0.559	5.52929	3.75168	0.025	0.955
81.672	231.988	19.2219	63.4767	5.03798	6.04916		17.9138	18.4615	10.8586	10.7955	441	390		77.5779	224.709	24.5686	113.182	3.85818	6.41266		12.6437	37.551	9.53545	36.4764	435	490		0.344	0.454	4.51799	3.04698	0.031	0.43
77.3182	228.962	15.1538	80.3791	4.48644	3.41141		12.6761	8.74751	6.09756	8.35214	355	503		84.2653	208.618	34.1437	96.1182	2.70292	7.28701		5	22.2727	4.72637	21.875	420	440		0.259	0.595	3.40163	3.99329	0.086	0.55
80.3333	168.851	19.999	70.9722	3.87996	8.59473		9.67742	7.70751	6.43432	6.71296	403	506		82.2777	113.768	23.534	65.9087	4.82448	11.0844		11.1765	25	7.76699	8.94737	340	260		0.374	0.722	4.912	4.84564	0.11	0.188
79.5589	111.421	16.1538	57.7561	3.57819	10.5266		8.90052	7.39796	5.86592	5.03145	382	392		90.8024	173.223	28.686	54.0678	4.80959	20.2851		9.56522	6.17647	5.90164	3.33333	345	340		0.193	0.601	2.5348	4.03356	0.116	0.754
68.9666	120.532	17.0991	76.7195	4.28958	9.24159		8.67052	5.30726	5.66038	3.85965	346	358		85.6368	123.708	27.4173	55.5894	5.64058	18.2865		10.7438	13.8408	6.48148	5.38922	363	289		0.166	0.824	2.18019	5.5302	0.069	0.129
68.2584	90.9402	20.7625	54.5042	4.69522	9.86407		7.67045	13.4078	2.67857	9.60265	352	358		74.6103	127.473	25.7198	74.7934	3.82233	12.3161		11.5512	6.60066	8.48057	2.8436	303	303		0.145	1.069	1.90439	7.1745	0.03	0.392
59.8984	112.604	20.0077	62.3474	3.96055	25.4836		8.33333	11.9369	4.69799	4.0146	324	444		52.7361	65.6279	19.5447	32.0936	2.3061	10.3164		15.2542	30.7692	13.2353	14.7059	295	221		0.138	1.185	1.81245	7.95302	0.042	0.138
72.117	118.423	13.9928	66.6289	6.07037	16.5906		8.63874	11.3636	3.96601	7.45342	382	396		62.8626	90.7733	19.949	37.4509	2.43605	10.5699		10.6849	14.5658	9.27536	9.89011	365	357						0.066	0.187
	141.057	21.9237	63.2893	5.55694	20.4459		8.76777	12.58	2.79898	6.23053	422	469		48.9823	53.5673	24.4246	55.5334	3.11503	16.9906		13.0159	28.3654	10.9589	14.1791	315	208						8% Stretch
	140.003	18.5003	66.9361		19.9994			10.3524		5.99369		454		57.8278	115.637			4.54405			17.9412	38.4393	13.4615	36.3636	340	729						0.107	2.289
														68.4259	114.898						12.0548	28.2579	4.43548	24.581	336	692						0.155	1.215
														49.0804							10.5085		5.68182		365							0.259	0.705
														64.0155							6.25		4.25532		295							0.278	0.488
																																0.328	1.476
																																0.226	0.259
																																0.116	0.722
																																0.111	0.353
																																0.165	0.54
																																12% Stretch
																																0.253	4.12
																																0.381	2.38
																																0.565	1.173
																																0.562	0.931
																																0.647	2.264
																																0.457	0.614
																																0.215	1.477
																																0.213	0.653
																																0.25	0.95

## Sheet: Figure 2
2E					2F									2G					2H									2I
IF Cell Size		Flow Cyt Cell Size			Motile Cells		Persistence Time		Speed		Displacement			[Glucose] in Media		[Lactate] in Media			Total EdU				Nuclei per CS					Total EdU				Nuclei per CS
Ctrl LV	caBRAF	Ctrl LV	caBRAF		Ctrl LV	caBRAF	Ctrl LV	caBRAF	Ctrl LV	caBRAF	Ctrl LV	caBRAF		Ctrl LV	caBRAF	Ctrl LV	caBRAF		Ctrl LV	Ctrl LV-HG	caBRAF	caBRAF-HG	Ctrl LV	Ctrl LV-HG	caBRAF	caBRAF-HG		Ctrl LV	Ctrl LV+2DG	caBRAF	caBRAF+2DG	Ctrl LV	Ctrl LV+2DG	caBRAF	caBRAF+2DG
3243.2	2107.14	0.920959	0.991169		23.67	28.23	1.18878	1.51042	0.086091	0.089346	7.3656	13.9439		0.647366	0.03802	1.63086	1.97512		9.40439	17.1717	38.6773	43.5	319	396	499	800		5.36398	2.08333	32.1375	17.338	522	432	669	571
2799.34	2752.16	1.05478	1.01829		20.26	34.8	1.15869	1.77888	0.086447	0.092281	9.35387	15.9274		0.747187	0.069728	0.763804	3.5464		14.6199	9.48509	20.9213	39.8305	342	369	521	590		6.91057	4.07125	35.2354	14.91	492	393	701	778
2872.61	3245.98	1.02426	0.94269		16.61	31.74	0.764072	1.65341	0.086279	0.098533	7.01077	15.8708		1.60545	0.249062	0.605338	2.31429		11.1801	10.7735	39.5303	38.8889	322	362	511	648		4.22164	4.58453	17.0022	14.3107	379	349	894	573
3785.2	2847.5	1.00814	0.835635		22.51	28.93	0.926522	1.29298	0.093706	0.098009	10.4721	14.7574							10.2113	11.5681	20.6061	30.0662	284	389	495	755		7.91209	1.69491	23.2416	10.9649	455	413	654	684
2300.08	2381.45	0.999303	0.830922																13.3333	6.0423	22.119	26.4887	315	331	538	487		4.49735	2.83019	18.7732	15.1923	378	318	538	520
2719.15	3106.19	0.992557	0.836651																11.7117	9.375	27.0945	40.9023	333	288	561	665		10.4545	1.25	15.4905	9.53488	440	320	581	430
		0.923268	1.21831																7.45501	16.1074	18.8482	33.179	389	298	573	648		7.50552	2.10526	20.3509	6.15142	453	285	570	634
		1.08942	1.25416																9.2219	14.6341	27.5391	26.8293	347	328	512	574		10.1828	3.27869	20.4585	8.23328	383	366	567	583
		0.987311	1.26419																7.39726	11.579	33.4921	39.6469	365	380	630	623		7.04225	2.91777	13.8158	8.8748	426	377	608	631
		0.925499	1.33638																16.4223	12.1053	33.5008	42.3024	341	380	597	721			1.29032	36.2031	14.188		310	453	585
		1.17507	1.42967																14.6597	8.0402	36.8876	36.8497	382	398	347	692			1.97368	22.5852	9.64912		304	704	570
		0.899427	1.37126																		39.8671	26.2958			602	791				41.2602	9.48454			492	485

## Sheet: Figure 3
3C							3D							3E					3F			3G
Total CSA		F-Actin Area		Vimentin Abundance			Total EdU		CM EdU		Nuclei per CS			Twitch Amplitude		Specific Force			Passive Tension			Twitch Duration		Rise Time		Decay Time
Ctrl LV Co-Culture	caBRAF Co-Culture	Ctrl LV Co-Culture	caBRAF Co-Culture	Ctrl LV Co-Culture	caBRAF Co-Culture		Ctrl LV Co-Culture	caBRAF Co-Culture	Ctrl LV Co-Culture	caBRAF Co-Culture	Ctrl LV Co-Culture	caBRAF Co-Culture		Ctrl LV	caBRAF	Ctrl LV	caBRAF		Ctrl LV	caBRAF		Ctrl LV Co-Culture	caBRAF Co-Culture	Ctrl LV Co-Culture	caBRAF Co-Culture	Ctrl LV Co-Culture	caBRAF Co-Culture
87.0072	158.121	23.8222	27.0345	17.1689	11.1134		13.0584	5.06329	9.83607	4.73373	291	474		2.021	2.873	21.0302	24.3475		4% Stretch			173	222	29	28	83	117
71.0071	126.274	36.992	25.8678	13.2666	11.1055		8.25083	5.22727	8.41584	1.59236	303	440		2.234	2.942	23.2466	24.9322		0.039	0.049		193	203	30	28	100	116
90.4108	165.793	23.033	27.7598	18.749	10.0668		8.75421	4.71513	7.79221	6.21118	297	509		2.548	2.84	26.5141	24.0678		0.097	0.141		201	195	32	31	97	100
78.7692	117.341	34.524	27.2679	9.42502	17.6919		2.97619	5.05051	3.91304	7.23404	336	396		2.324	2.523	24.1831	21.3814		0.124	0.11		184	216	35	27	87	105
85.5142	144.467	33.9292	72.1853	3.58834	4.87165		12.8329	8.57143	16.4706	5.15151	413	490		2.16	2.603	22.4766	22.0593		0.184	0.507		183	208	31	30	93	109
140.94	113.507	42.8938	46.3554	3.54956	4.17463		8.33333	6.814	2.71739	7.00637	564	543		2.303	2.757	23.9646	23.3644		0.515	0.223		165	209	31	29	76	116
87.9389	103.897	40.6181	56.1765	2.83948	3.67675		13.3501	8.97155	11.8143	7.63636	397	457		2.176	2.518	22.6431	21.339		0.457	0.157		196	227	38	33	105	119
112.43	110.644	41.8193	49.8998	1.26311	3.76088		8.56031	5.24412	8.89571	6.5625	514	553		2.233		23.2362			0.49	0.54		220	193	35	35	114	96
114.607	95.4008	17.4245	24.5969	5.40059	4.17075		10.7368	6.06796	8.19672	2.96496	418	424		1.636		17.0239			0.058	0.355		185		38		97
67.9853	97.9971	26.0522	28.9181	4.1285	4.95325		12.1951	5.86855	9.18728	3.36788	330	396							0.325
141.557	78.0617	22.524	35.3918	5.40001	2.75397		9.28074	8.68167	5.08475	6.25	462	327							8% Stretch
75.2731	102.914	27.8209	32.7848	3.5112	6.49146		6	5.89569	3.67893	2.97297	355	425							0.168	0.231
																			0.325	0.562
																			0.397	0.479
																			0.675	1.619
																			2.446	1.055
																			1.79	0.692
																			1.562	2.016
																			0.27	1.341
																			0.964
																			12% Stretch
																			0.637	0.785
																			0.862	1.642
																			1.08	1.661
																			2.123	4.366
																			5.751	3.41
																			4.247	1.937
																			2.496	4.999
																			0.89	3.501
																			2.013

## Sheet: Figure 4
4A																	4C					4D					4F					4G					4H
ERK				pERK				AKT				pAKT					Total EdU		Nuclei per CS			Twitch Amplitude		Passive Tension			Total EdU		Nuclei per CS			Twitch Amplitude		Passive Tension			pERK				ERK1/2
1wk Ctrl LV	1wk caBRAF	2wk Ctrl LV	2wk caBRAF	1wk Ctrl LV	1wk caBRAF	2wk Ctrl LV	2wk caBRAF	1wk Ctrl LV	1wk caBRAF	2wk Ctrl LV	2wk caBRAF	1wk Ctrl LV	1wk caBRAF	2wk Ctrl LV	2wk caBRAF		caBRAF+Veh	caBRAF+ERKi	caBRAF+Veh	caBRAF+ERKi		caBRAF+Veh	caBRAF+ERKi	caBRAF+Veh	caBRAF+ERKi		caBRAF+Veh	caBRAF+ERKi	caBRAF+Veh	caBRAF+ERKi		caBRAF+Veh	caBRAF+ERKi	caBRAF+Veh	caBRAF+ERKi		Ctrl LV	caBRAF	caBRAF+ERKi D2-14	caBRAF+ERKi D8-14	Ctrl LV	caBRAF	caBRAF+ERKi D2-14	caBRAF+ERKi D8-14
0.81617	11.4712	1.17259	5.14076	1.0637	4.66723	1.2359	3.24856	0.470224	0.797734	1.07693	1.83842	0.525164	0.564318	0.760971	1.92206		0.511983	0.452649	1.10921	0.929336		0.821277	0.770213	4% Stretch			1.29459	0.309702	1.1139	0.697039		0.951381	2.19448	4% Stretch			0.723081	2.67057	1.61869	1.60134	1.04419	1.2894	0.600447	0.84424
0.804318	4.68946	0.996773	2.96243	0.976829	2.75918	1.02906	1.79243	1.58143	0.719854	1.52972	0.966997	1.63763	0.593464	2.03493	0.947024		1.12794	0.350803	0.895075	0.8394		1.37553	0.756383	0.317	5.913		0.889849	1.38329	0.970387	0.649203		0.999779	1.67138	1.463	0.061		0.845669	3.57558	1.9364	1.67245	0.779318	1.45063	1.04582	0.976744
1.37951	3.67149	0.830634	2.0649	0.959471	2.51018	0.735039	1.19698	0.948343	0.101323	0.393347	0.895898	0.837211	0.101789	0.204094	0.764651		1.207	0.579156	1.01071	1.81585		0.803191	1.05851	0.201	0.044		0.804688	0.633679	0.890661	0.763098		1.04884	1.74166	0.332	0.259		1.43125	2.71152	1.5447	2.20001	1.17649	1.29714	1.08376	1.76685
																	1.15308	0.386599	0.985011	1.46895		0.990216	2.53965	2.675	1.267		1.01087	0.841145	1.02506	0.769932		1.29846	2.18326	4.394	0.596
																	1.0298	0.540932	1.16437	1.27253		1.08908	1.65139	1.348	1.968		0.780629	1.20585	0.883249	1.12386		0.845154	1.92753	0.875	0.047
																	0.959968	0.77553	1.11029	1.28844		0.9207	2.31565	0.181	0.034		0.714301	0.825131	0.93198	1.28223		0.856388	2.18789	0.459	0.251
																	1.01023	0.800312	0.725345	1.69247		0.787997	1.37724	0.181	0.934		1.50507	1.16963	1.18477	0.904569		1.24356	3.30163	1.742	0.39
																	1.39153	0.722249	0.945347	1.25026		0.973889	1.77475	0.142	0.195		0.468757	0.586433	0.860483	1.23655		0.995281	3.32232	1.067	0.123
																	0.935748	0.664464	0.819793	0.686854		1.23811	1.85659	0.103	1.246		1.38175	0.881696	1.04988	0.890881		0.761162	3.07405	3.396	0.546
																	1.299	0.240173	1.31167	0.797637				1.404	0.084		1.1495	0.914946	1.08963	0.804365				0.209	0.15
																		0.273467	0.923191	0.803545				8% Stretch			0.547901	0.889537	1.0724	0.731878				8% Stretch
																		0.701254		0.731167				0.883	12.998		0.858158	0.117166	1.00315	0.816369				5.554	0.312
																								0.591	0.083		1.62778	0.939577	0.948583	0.828961				1.845	0.733
																								7.623	3.608		0.966164	0.604479	0.975866	0.791186				12.329	1.106
																								4.023	3.823		0.897503	0.251565	0.853868	0.9234				3.748	0.337
																								0.607	0.067		1.31782	0.145614	1.20057	0.565903				2.588	0.792
																								0.498	4.01		1.32918	0.613191	1.02292	0.67192				5.191	1.137
																								0.206	1.221		0.455495	0.389508	0.922636	0.63467				6.617	0.624
																								0.44	4.963			0.281657		0.555874				10.382	2.179
																								3.567	0.268									0.629	0.465
																								12% Stretch										12% Stretch
																								2.811	21.081									13.038	0.989
																								2.045	0.334									5.442	1.9
																								14.949	5.659									21.379	3.112
																								7.464	6.495									9.072	1.265
																								1.716	0.151									6.729	1.962
																								1.613	5.687									10.312	2.745
																								0.775	3.561									14.369	2.062
																								1.454	11.313									20.828	5.216
																								6.818	0.892									2.881	1.337

## Sheet: Figure 5
5C													5D									5E									5H					5I
Total EdU				CM EdU				Nuclei per CS					Twitch Amplitude				Passive Tension					pERK				ERK1/2					Twitch Amplitude		Passive Tension			Total EdU
No Dox	Dox D2-8	Dox D8-14	Dox D14-20	No Dox	Dox D2-8	Dox D8-14	Dox D14-20	No Dox	Dox D2-8	Dox D8-14	Dox D14-20		No Dox	Dox D2-8	Dox D8-14	Dox D14-20	No Dox	Dox D2-8	Dox D8-14	Dox D14-20		No Dox	Dox D2-8	Dox D8-14	Dox D14-20	No Dox	Dox D2-8	Dox D8-14	Dox D14-20		No Dox	Dox D8-10	No Dox	Dox D8-10		No Dox	Dox D8-10
8.26873	12.8668	23.4168	21.2938	5.30504	7.54717	16.1426	17.8248	387	443	679	371		3.575	1.75	1.399	1.752	4% Stretch					1.02151	1.14953	1.62552	2.25855	0.827546	1.09093	1.33654	1.67628		3.559	2.945	4% Stretch			4.2654	0.956938
8.49315	11.3734	23.3434	34.0278	4.94186	9.52381	14.1748	21.1082	365	466	664	432		3.664	1.652	1.059	1.616	0.106	0.111	0.767	0.301		1.08813	1.26779	1.52412	1.74274	1.13788	1.23223	1.11105	1.1813		3.911	2.371	0.163	0.196		4	2.0362
9.09091	6.54397	35.097	44.4444	5.21472	6.08466	13.8122	17.77	363	489	567	396		3.834	2.215	1.839	1.354	0.251	1.469	0.346	0.357		0.890352	1.04625	2.07174	2.25431	1.03457	1.04956	1.53835	1.71408		2.679	2.484	0.402	0.837		4.22535	0.869565
10.0279	17.1504	8.45666	19.9029	6.81115	12.5984	3.96341	15.0838	359	379	473	412		2.694	1.928	1.368	1.803	0.07	0.075	0.259	1.984											2.33	2.337	0.11	0.093		3.65854	2.23881
3.04054	22.9452	10.992	28.4351	2.06897	17.7665	6.06061	6.88776	296	292	373	524		2.642	1.435	2.04	1.43	0.195	0.529	0.062	0.07											3.055	2.208	0.291	0.683		8.24742	2.25564
16.8605	15.5807	6.97674	34.9754	10.1307	15.814	4.27046	8.26923	344	353	430	609		2.973	1.942	1.095	1.396	0.103	0.203	0.279	0.309											1.514	2.746	0.592	0.695		5.30973	3.24675
2.01511	3.7037	9.71922	27.0916	1.07817	2.6738	4.45344	14.2487	397	324	463	502		1.83	0.713	0.815	1.185	0.151	2.215	2.299	1.23											3.619	2.626	0.434	1.812		6.09037	3.92562
9.14127	6.07595	7.35294	25.1572	8.33333	5.92783	5.60538	3.54223	361	395	476	477		0.777	1.325	1.231	0.725	0.117	6.202	3.669	0.34											2.954	2.347	0.109	0.162		4.13669	1.23457
2.87356	3.11751	6.9697	21.256	2.07715	3.14961	6.09756	19.5312	348	417	660	414		1.344	1.287		1.098	3.054	10.036	0.585												1.457	1.846	0.034	1.374		5.1756	3.48163
2.95203	2.66272	3.4642	23.1884	2.57353	2.53521	3.09278	17.9739	271	338	433	345						8% Stretch																0.076			6.59574	2.12264
	4.11311	4.93506	42.0588		2.84238	2.18068	16.0991		389	385	340						0.421	1.649	3.263	1.853													8% Stretch			3.50076	0.246305
			14.2857								350						0.811	5.988	2.271	2.435													1.052	1.564		8.21918	1.29032
																	0.306	0.183	1.123	8.024													1.68	3.729
																	0.741	2.026	0.822	0.926													0.953	0.8
																	0.446	0.95	3.667	0.49													0.506	2.461
																	0.343	9.886	6.367	2.251													2.54	2.574
																	0.268	16.955	8.365	2.065													1.664	5.061
																	7.595	11.659	1.552	3.589													0.366	0.389
																				1.182													0.377	4.341
																																	0.374
																	12% Stretch																12% Stretch
																	1.563	5.893	6.98	5.907													5.432	6.63
																	2.129	12.146	6.197	7.473													5.077	9.014
																	0.894	0.518	3.383	3.84													4.592	3.778
																	2.624	5.879	2.837	2.293													0.94	6.466
																	1.14	3.341	11.327	6.13													6.594	6.839
																	0.823	18.621	12.622	8.104													4.397	10.312
																	0.615	29.396	15.649	7.137													1.223	1.113
																	13.788	15.973	4.749	4.183													1.683	9.931
																																	0.955

## Sheet: Figure S1
S1B					S1C					S1E							S1F
BRAF					CM H3P		CM EdU			Twitch Duration		Rise Time		Decay Time			Twitch Duration		Rise Time		Decay Time
1wk Ctrl LV	1wk caBRAF	2wk Ctrl LV	2wk caBRAF		Ctrl LV	caBRAF	Ctrl LV	caBRAF		Ctrl LV	caBRAF	Ctrl LV	caBRAF	Ctrl LV	caBRAF		Ctrl LV	caBRAF	Ctrl LV	caBRAF	Ctrl LV	caBRAF
0.864831	11.1876	1.16254	0.996833		1.58562	1.57993	6.20213	8.86946		155	321	47	67	76	187		184	287	28	66	94	159
0.379157	4.31778	1.17327	1.87351		0.61106	3.03828	5.35988	6.96025		204	296	54	83	108	160		193	276	32	82	109	141
1.75601	7.58206	0.664194	3.20804		1.21672	1.32418	6.78622	8.72433		176	286	49	73	89	156		193	288	28	67	101	162
					1.69043	1.73088	10.0073	11.471		144	340	31	95	111	185		189	312	34	109	90	147
					1.76088	0.183528	8.18182	18.0636		153	323	33	76	118	183		190	311	34	85	87	166
					1.83486	0.382482	10.4399	5.81686		172	313	23	77	147	178		184	276	30	84	87	135
					0.232249	1.18119	6.11615	8.12244			279		78		143		210	265	48	44	104	146
					1.13911	3.65269	8.30183	7.79415			291		57		167		182	303	38	50	95	182
					0.0826674	0.938729	12.9521	11.9901			290		55		165		173	272	46	45	81	154
					0.0743384	5.65183	3.16302	12.0519
					0.112718	4.76008	9.1012	16.6744
						2.79175	5.52454

## Sheet: Figure S2
S2A					S2B
Connexin-43					Connection Velocity		Action Potential Duration
1wk Ctrl LV	1wk caBRAF	2wk Ctrl LV	2wk caBRAF		Ctrl LV	caBRAF	Ctrl LV	caBRAF
1.47892	0.530251	1.36376	0.013875		0.996243	0.267365	0.947306	0.639201
0.792628	0.312244	0.830308	0.024158		1.0061	0.287188	0.916486	0.747531
0.728449	0.130839	0.80593	0.071022		0.997652	0.263124	1.13621
					1.14512	0.629696	0.951404	0.718292
					0.79726	0.295267	0.928952	0.731145
					1.05761	0.380635	1.11964	1.00109
					1.04145	0.421829		0.958208
					1.08601	0.435336	1.01841	1.20861
					0.872535	0.30399	0.98159	0.84204

## Sheet: Figure S3
S3B							S3C							S3E							S3F							S3G							S3H
Total CSA		F-Actin Area		Vimentin Abundance			Total EdU		CM EdU		Nuclei per CS			Total CSA		F-Actin Area		Vimentin Abundance			Total EdU		CM EdU		Nuclei per CS			Twitch Amplitude		Specific Force		Passive Tension			Twitch Amplitude		Specific Force		Passive Tension
Ctrl LV	caBRAF	Ctrl LV	caBRAF	Ctrl LV	caBRAF		Ctrl LV	caBRAF	Ctrl LV	caBRAF	Ctrl LV	caBRAF		Ctrl LV	caBRAF	Ctrl LV	caBRAF	Ctrl LV	caBRAF		Ctrl LV	caBRAF	Ctrl LV	caBRAF	Ctrl LV	caBRAF		Ctrl LV	caBRAF	Ctrl LV	caBRAF	Ctrl LV	caBRAF		Ctrl LV	caBRAF	Ctrl LV	caBRAF	Ctrl LV	caBRAF
86.8024	121.72	34.1626	80.5475	1.95883	0.996758		1.36054	23.741	0.943396	7.35695	306	490		70.095	184.216	28.2699	77.3752	3.79029	8.74382		0.293255	7.13407	0.308642	7.35632	459	903		2.807	1.317	36.9342	9.30742	4% Stretch			4.038	1.35	47.9572	7.98817	4% Stretch
72.5281	195.672	41.7757	61.8587	2.75989	4.29665		3.2419	9.14867	2.63852	10.0233	268	879		102.876	148.456	29.3425	79.0839	4.63793	10.7714		7.07071	15.1042	3.79464	14.8867	286	1164		2.925	0.862	38.4868	6.09187	0.148	4.657		2.501	1.562	29.7031	9.2426	0.259	2.721
80.9559	163.453	30.1948	65.0532	0.565096	7.88597		2.48756	19.5755	1.84697	7.88863	409	515		108.806	128.926	34.8002	80.2959	3.54449	13.013		2.28833	11.9048	0.985222	9.83607	576	786		3.277	0.906	43.1184	6.40283	0.028	7.062		2.156	0.54	25.6057	3.19527	1.196	0.044
89.6407	139.238	37.1728	59.8342	1.57174	5.2029		2.55102	16.5584	1.81818	7.97414	319	660		91.6176	162.142	38.9742	76.5635	2.70823	18.2104		1.46341	7.99087	1.03896	5.8296	486	916		2.683	0.345	35.3026	2.43816	0.182	0.281		1.988	0.14	23.6105	0.828402	0.441	6.445
86.9764	174.77	24.8192	86.2341	2.80993	8.44155		9.64912	8.2391	8.92308	7.27848	348	706		82.6024	164.27	28.8766	116.8	1.94061	8.1635		4.63576	17.3981	2.13523	14.2322	302	638		2.036	0.198	26.7895	1.39929	1.265	1.966		2.302	0.232	27.3397	1.37278	0.063	1.973
87.5597	131.414	27.2659	77.4528	2.00371	11.3847		5.26316	12.8514	4.18118	7.17054	419	529		77.9538	152.086	21.1807	92.7068	2.49661	8.96259		6.18182	10.3245	4.31373	8.54093	275	678		2.465	0.245	32.4342	1.73145	0.647	1.906		1.391	0.152	16.5202	0.899408	0.195	0.099
94.2168	147.631	32.5873	67.8447	2.78776	10.4083		11.5016	14.3418	9.28571	13.5294	416	519		77.2706	266.194	31.6796	109.302	1.97805	3.18376		3.24675	12.6874	2.82686	12.4051	308	867		1.532	1.418	20.1579	10.0212	0.504	1.157		1.692	1.903	20.095	11.2604	0.099	2.489
68.1126	163.602	29.1577	90.1719	0.026721	10.6282		13.3333	11.7355	13.3333	9.93976	395	893		72.0359	225.179	25.0986	129.613	3.17411	3.40495		7.48299	14.0625	6.18182	12.7132	294	704		1.819	0.738	23.9342	5.21555	0.039	1.521		1.892	1.895	22.4703	11.213	0.122	0.061
83.0874	117.466	36.791	44.3121				14.6497	28.2334	2.6738	12.5461	471	634		57.7769	226.12	28.5832	113.912	5.81344	11.6969		3.40909	6.13288	2.0202	6.54545	264	587		1.496	1.062	19.6842	7.5053	0.212	2.522		0.704	1.27	8.36105	7.51479	0.02	2.324
42.6564	103.588	28.3171	51.3748				15.6522	34.5697	4.63917	15.3846	460	674		72.0112	99.2969	29.3939	54.2897	4.73094	26.0953		2.74725	4.38596	1.0101	5.69106	364	342						0.03	1.192						0.223	4.274
43.713	133.109	26.0009	39.8801				26.2712	34.748	8.05369	12.6374	354	754		107.447	72.771	30.6322	91.498	5.12534	25.3581		4.84262	4.34783	2.12766	4.90196	413	276						8% Stretch							8% Stretch
	106.502	30.8718	39.2079				29.2614	24.1135	8.08081	10.1322	352	564		90.1933	200.062	18.7314	56.2496	4.94776	12.194		3.13316	8.63158	2.04082		383	475						0.705	13.441						0.923	10.874
																																0.408	18.382						2.455	0.256
																																0.73	1.564						1.895	14.981
																																3.821	5.186						0.361	5.887
																																2.066	6.153						1.203	0.65
																																2.099	4.567						0.65	5.696
																																0.148	4.536						0.941	0.284
																																0.856	4.121						0.059	9.384
																																0.092	4.411						0.903	11.41
																																12% Stretch							12% Stretch
																																2.181	22.299						2.744	20.068
																																1.463							7.542	0.418
																																2.231	5.993						5.528	25.773
																																8.814	9.354						1.636	14.326
																																4.895	12.268						4.142	2.776
																																5.027	10.409						2.776	11.945
																																0.48	12.07						3.658	1.368
																																2.781	13.112						0.207	19.348
																																0.234	10.805						2.519	24.271

## Sheet: Figure S4
S4B							S4C
Twitch Duration		Rise Time		Decay Time			Twitch Duration		Rise Time		Decay Time
Ctrl LV	caBRAF	Ctrl LV	caBRAF	Ctrl LV	caBRAF		Ctrl LV	caBRAF	Ctrl LV	caBRAF	Ctrl LV	caBRAF
167	284	29	44	80	167		193	324	24	44	112	199
169	287	29	58	87	157		152	299	27	43	79	176
184	313	30	66	93	174		136	319	27	64	65	181
190	290	20	82	108	167		157	483	28	98	82	325
193	431	36	118	96	282		152	440	28	29	76	409
210	294	27	21	120	271		169	383	38	55	80	222
189	355	38	49	95	212		192	380	39	48	90	228
178	238	37	51	87	123		196	360	36	64	98	208
185	259	34	46	94	141		227		49		109

## Sheet: Figure S8
S8A																													S8B
Twitch Amplitude							Twitch Duration							Rise Time							Decay Time								Twitch Amplitude			Twitch Duration			Rise Time			Decay Time
Ctrl	5 OPG	25 OPG	125 OPG	1 GDF	5 GDF	25 GDF	Ctrl	5 OPG	25 OPG	125 OPG	1 GDF	5 GDF	25 GDF	Ctrl	5 OPG	25 OPG	125 OPG	1 GDF	5 GDF	25 GDF	Ctrl	5 OPG	25 OPG	125 OPG	1 GDF	5 GDF	25 GDF		Ctrl	12d 125 OPG	12d 125 GDF	Ctrl	12d 125 OPG	12d 125 GDF	Ctrl	12d 125 OPG	12d 125 GDF	Ctrl	12d 125 OPG	12d 125 GDF
0.775932	0.943983	1.19432	0.996137	0.80027	0.89067	0.915009	0.806324	1	1.16996	1.19763	1.21344	1.02767	0.944664	1.16842	0.947368	1.10526	1.32632	1.26316	1.23158	0.947368	0.739631	0.940092	1.08525	1.01613	1.30645	0.90553	0.891705		0.989816	0.838692	1.11809	0.949331	0.957944	0.886233	1.032	0.878788	0.888	0.943274	0.955357	0.875203
1.26502	0.714506	1.12073	1.02975	1.00599	0.792737	0.927178	1.11067	1.17787	1.16996	1.27668	1.03953	0.996047	1	0.915789	1.3579	1.23158	1.3579	1.04211	1.3579	1.13684	1.16129	1.20968	1.09908	1.1682	0.93318	0.898618	0.87788		1.01018	1.12888	0.816468	0.949331	1.12149	0.797323	0.936	1.12121	0.936	0.943274	1.09821	0.773096
0.95905	0.758547	0.839675	1.08132	0.86865	0.895306	0.983968	1.083	0.944664	1.20949	1.25296	1.10672	0.909091	1.03162	0.915789	1.10526	1.29474	1.32632	1.26316	1.01053	1.16842	1.09908	0.857143	1.07834	1.29263	1.1129	0.836406	0.864055		1.12591	0.89346	1.46219	0.921348	1.04206	0.903442	1.02857	0.909091	0.84	0.834081	1.08929	0.9141
1.23365	1.20561	1.16208	0.479587	1.12445	0.669946	0.837432	1.0529	0.983226	0.843871	0.72	0.913548	0.925161	0.882581	0.823944	0.78169	0.591549	0.823944	0.71831	0.929577	0.739437	1.06923	1.1	0.9	0.661538	0.953846	0.892308	1		0.998459	0.800432	1.05129	1.06742	1.05405	0.996255	1.02857	0.989011	1.05714	1.12332	1.10909	0.995516
1.34579	1.13404	1.49852	1.60477	1.16208	1.08756	0.626414	1.02581	0.894194	1.09548	0.975484	1.20774	1.03742	0.851613	0.760563	0.676056	0.823944	0.71831	0.760563	0.697183	0.71831	1.04615	0.853846	1.26154	1.05385	1.31539	1.11539	0.9		0.875633	1.16662	1.64759	1.01124	1.09698	1.28839	0.942857	1.15385	1.05714	1.0426	1.07273	1.57399
0.420561	0.909739	1.26832	0.816035	0.613941	0.922282	1.09936	0.92129	0.87871	1.01806	1.01032	0.757409	1.07613	1.27355	1.41549	0.739437	0.823944	0.802817	0.976744	0.908451	0.950704	0.884615	0.961538	1.09231	1.14615		1.21538	1.43846		0.838692	0.567918	1.07638	0.985981	1.06836	1.40449	1	1.15385		1	1.16364	1.37892
1.11528	0.591153	0.919571	0.619973	1.4122	1.08445	0.724531	0.717892	0.536773	0.737651	0.599341	0.87596	0.829857	0.773875	0.72093	0.72093	0.767442	0.767442	0.930233	0.744186	0.860465	0.612903	0.408602	0.639785	0.489247	0.72043	0.758065	0.693548		0.998093	1.05866	1.0357	0.995327	0.85335	1.37383	0.969697	0.919355	1.48485	0.991071	0.823389	1.4375
0.905496	1.05563	1.10389	0.710456	0.829759	1.16019	0.94504	1.21844	0.599341	0.757409	0.665203	0.79034	1.05049	0.826564	1.39535	0.55814	0.744186	0.72093	0.906977	0.906977	0.930233	1.26344	0.5	0.688172	0.591398	0.758065	1.04301	0.731183		1.16322	0.831611	0.859946	1.01869	0.788875	1.02804	1.0303	1.04032	1	1.00893	0.75179	1.04464
0.979223	1.15483	1.32105	0.826408		0.877346	1.04156	1.06367	0.701427	0.918771	0.665203		0.882547	0.869374	0.883721	0.697674	0.813953	0.767442		0.953488	0.837209	1.12366	0.623656	0.849462	0.569892	0.731183	0.833333	0.811828		0.940589	1.21641	1.13624	1.03975	0.95196	1.28972	1.02198	0.967742	1.33333	1.03636	0.995227	1.27679
																													1.19336			1.0159			1.05495			0.972727
																													0.866055			0.944356			0.923077			0.990909
																													0.654711			1.2402			1.16129			1.3031
																													1.18632			0.898862			0.943548			0.852029
																													1.15897			0.860936			0.895161			0.844869

[truncated: 5 more sheets: Figure S9, Figure S10, Figure S11, Fgiure S12, Figure S13]
